# Supplementary material for: Perioperative Difficult Conversations With Guardians of Pediatric Patients: A Simulation-Based Workshop for Anesthesiology Practitioners Using the VitalTalk Framework
Source: MedEdPORTAL. 2026 Jul 7;22:11616. doi: 10.15766/mep_2374-8265.11616 (PMC13337673; doi:10.15766/mep_2374-8265.11616)
Supplement: Supplementary file 1 — SP Handout.docxLearner Case Stems.docxSP Case for Pretest.docxSlide Deck Didactic.pptxDeliberate Practice 1 Scenario.docxDeliberate Practice 2 Scenario.docxChecklist.docxSP Case for Posttest.docxSP Case for Delayed Posttest.docxPost Course Survey.docx [file mep_2374-8265.11616-s001.zip]

Archive with 11 entries (11 files):
- A. SP Handout.docx
- B. Learner Case Stems.docx
- D. Slide deck didactic.pptx
- E. Deliberate Practice 1 Scenario.docx
- F. Deliberate Practice 2 Scenario.docx
- G. Checklist.docx
- J. Post Course Survey.docx
- C. SP Case for Pretest.docx
- H. SP Case for Posttest.docx
- I. SP Case for Delayed Posttest.docx
- _Educational Summary Report_11616.pdf
